# Supplementary material for: Human Health Risk Assessment of Chlorinated Hydrocarbons in Groundwater Based on Multi-Pathway Analysis
Source: Toxics. 2024 Dec 9;12(12):894. doi: 10.3390/toxics12120894 (PMC11728594; doi:10.3390/toxics12120894)
Supplement: Supplementary file 1 [file toxics-12-00894-s001.zip]

Archive with 1 entries (1 files):
- toxics-3316706-supplementary.pdf
